# Supplementary material for: Untargeted Metabolomics Combined with Solid Phase Fractionation for Systematic Characterization of Bioactive Compounds in Hemp with Methane Mitigation Potential
Source: Metabolites. 2022 Jan 13;12(1):77. doi: 10.3390/metabo12010077 (PMC8779194; doi:10.3390/metabo12010077)
Supplement: Supplementary file 1 [file metabolites-12-00077-s001.zip]

Archive with 1 entries (1 files):
- metabolites-1534627-supplementary.pdf
